# Supplementary material for: Intraepithelial CD15 infiltration identifies high-grade anal dysplasia in people with HIV
Source: JCI Insight. 2024 Jun 20;9(15):e175251. doi: 10.1172/jci.insight.175251 (PMC11383605; doi:10.1172/jci.insight.175251)
Supplement: Supporting data values [file jciinsight-9-175251-s070.xlsx]

## Sheet: Fig. 1
Figure 1
	B					C				D
	CD8+ T cells (% of Live CD45+)					CD8+TRM CD103+ (% of live CD45+)				CD8+TRM CD103+ (% of live CD45+)
	Normal		LSIL			Normal	LSIL	HSIL		H-/LSIL	Normal
	18.5		23.7			5.67	13.6	1.98		13.6	5.67
	16		27.7			4.55	15.1	5.28		15.1	4.55
	18		31			4.89	3.37	2.18		3.37	4.89
	16.1		16.7			2.9	8.64	2.62		8.64	2.9
	16.9		20.5			4.57	1.83	1.87		1.83	4.57
	19.2		19.2			7.64	5.99	1.93		5.99	7.64
	12.5		16			13.4	3.69			3.69	13.4
						1.56	3.6			3.6	1.56
						11.2	3.1			3.1	11.2
						6.38	1.58			1.58	6.38
						8.43	6.89			6.89	8.43
						8.04	0.13			0.13	8.04
						9.66	4.86			4.86	9.66
						2.27	3.49			3.49	2.27
						8.79	5.76			5.76	8.79
						6.34	2.33			2.33	6.34
						2.52	0.27			0.27	2.52
						4.13	8.46			8.46	4.13
						6.65	15.8			15.8	6.65
						2.37	2.05			2.05	2.37
						2.21	0.81			0.81	2.21
						0.88	1.5			1.5	0.88
						7.76	3.87			3.87	7.76
							3.41			3.41
										1.98
										5.28
										2.18
										2.62
										1.87
										1.93
	E					F				G
	CD8+ TRM CD103+ (%)					CD8-TRM CD103+ (% of live CD45+)				CD8-TRM CD103+ (%)
	H-/LSIL		Normal			H-/LSIL	Normal			H-/LSIL	Normal
	57.1		30.7			1.77	2.1			1.15	31.5
	54.4		28.5			3.41	2.46			1.82	10.3
	33.1		31.6			0.72	5.48			2.17	17
	27.9		21.2			2.68	2.48			16.9	9.3
	17.5		30.4			0.14	3.92			0.98	3.42
	33.7		40			0.2	1.33			0.34	10.4
	22.2		48			1.44	1.98			2.04	3.49
	24.7		21.7			0.78	0.42			3.43	2.01
	15.7		61.4			1.15	6.41			6.95	3.55
	6.3		39.7			0.32	0.63			5.33	6.78
	31.3		33.6			0.66	2.24			2.48	1.38
	4.76		47.3			1.48	0.69			2.52	42.6
	33.7		32.6			0.42	1.34			4.99	4.52
	17.8		17.7			0.51	0.36			1.67	7.1
	28.2		40.2			0.26	1.59			3.2	9.04
	20.1		30.9			1.57	1.58			12.6	8.35
	11.1		13.1			0.067	0.62			19.4	1.43
	52.7		19.7			0.44	0.73			8.43	9.71
	82.1		61.4			5.94	2.06			1.9	14.7
	32.6		12.3			0.22	1.59			3.03	29.3
	12.9		17.7			0.91	0.5			1.05	5.08
	5.26		12.8			0.46	0.16			7.75	0.7
	16.3		68.1			0.17	0.63			5.56	5.23
	21.4					0.6				35.5
	20.8					0.59				2.39
	48.5					3.31				9.4
	25.9					0.79				1.19
	32					0.96				2.45
	6.6					0.36				2.63
	8.03					0.51				10.1

## Sheet: Fig. 2
Figure 2
	B			C			D
	CD3- CD16+CD56- (% of live CD45+)			HLA-DR+ in total NK (%)			HLA-DR+ in CD3-CD56+CD16-(%)
	H-/LSIL	Normal		H-/LSIL	Normal		H-/LSIL	Normal
	1.47	0.42		38.5	16.7		0	0
	0.71	0.71		13.6	13.6		10	10
	0.78	0.59		32	0		0	0
	0.14	0.32		17.4	0		19.7	5.56
	2.44	1.67		21.1	16.7		0	10.5
	2.79	1.49		10	25		0	7.69
	0.64	1.15		8.57	27.9		42.9	0
	4.13	2.88		88.4	33.3		21.7	0
	1.53	0.71		48.3	7.14		16.7	0
	2.09	0.85		27	9.09		26.2	42.9
	1.2	0.86		38.3	19		25	3.33
	0.54	0.6		7.69	10.4		35.7	11.1
	6.85	0.65		36.9	13.3		17.2	30
	1.07	0.55		8	31.6		16.4	0
	1.8	0.6		10.4	26.9		50	23.5
	0.98	1.48		64.5	50		20	12.5
	1.69	1.58		72.4	21.5		29.7	18.1
	2.31	0.23		31.2	23.2		25.5	0
	0.23	0.96		32.6	0		16.7	18.9
	0.79	0.77		31.2	18.2		7.69	31.8
	1.66	0.83		27.6	66.9		33.3	11.4
	3.83	1.19		64.2	28.3		44.4	3.12
	2.28			55.6	3.92		14.8
	3.01			18.2			0
	0.23			0			8.51
	0.54			10.9			18.2
	0.049			40			21.4
	1.07			44			25
	2.97			41.1
	3.7
	E			F			G
	CD69+ in total NK (%)			CD69+ in CD3-CD56+CD16*/- (%)			Total NK CD69+CD103+ (%)
	H-/LSIL	Normal		H-/LSIL	Normal		Normal	LSIL	HSIL
	23.1	66.7		77.2	96		0	100	31.6
	90.9	90.9		100	95.7		12.5	65	30.3
	40	77.8		83.1	95.2		57.1	20	19.6
	76.5	100		92.3	95.8		60	46.5	23.9
	36.8	71.4		66.7	94.7		43.3	21.4	5.3
	40	82.1		85.5	81		61.3	75	6.25
	54.3	72.1		61.5	95		49.2	57.9
	76	16.7		94.9	90.9		64	61.2
	69.8	97.6		61.5	77.8		41.4	74.1
	23.8	63.6		90.4	95.2		18.9	33.3
	73.1	28.6		73	97		43	61.7
	25.6	76.6		70.3	81		80	35
	65	83.3		97.5	65		7.69	19.2
	54	76.3		35	89.2		9.35	35.2
	42.4	34.6		96.3	94.1		45.5	32.1
	29	31.7		92.2			56.5	22.2
	34.5	39.8		83.3			50	40
	91.7	78.5		44.1			92.7	40.9
	63.1	71.4		15.4			38.1	24
	39.1	44.3		86.2			33.3	27.3
	19	46.3					22.2	33.3
	28.3	70.4					31.6	62.5
	17.8	64.7					21.4	24.7
	74.2
	73.3
	92.7
	65.7
	31.6
	15

## Sheet: Fig. 3
Figure 3
	B				C			D				E
	CD14+ MDSC (%)				HLA-DR+ in total NK (%)			CD15+CD16+ (% of myeloid)				CD15+CD16+ (% of myeloid)
	Normal	LSIL	HSIL		Normal	LSIL		Normal	LSIL	HSIL		H-/LSIL	Normal
	7.14	27.8	41		3.86	4.03		55.7	51.1	83.8		51.1	55.7
	21.7	34.6	47.3		1.45	3.04		67	46	42.8		46	67
	25.8	15.5	21.5		3.23	7.52		62.3	56.7	69.5		56.7	62.3
	33.3	16.7	38.2		1.94	3.45		20	42.6	75.1		42.6	20
	18.1	17.2	54.7		8.97	2.76		16.4	86.4	68.2		86.4	16.4
	15.6	43.2	46.7		4.33	16		60	55.4	64.3		55.4	60
	43.8	15.7						60.9	55.5			55.5	60.9
	28.9	8.72						25.2	77.9			77.9	25.2
	18.8	8.06						21.9	56.2			56.2	21.9
	17.4	15.1						19.3	79.3			79.3	19.3
	25	33.3						56.7	56.8			56.8	56.7
	29.9	24						46.7	77.4			77.4	46.7
	18.9	24.2						38.3	36.2			36.2	38.3
	8.33	38.2						40.1	47.2			47.2	40.1
	7.87	28						44.8	65.1			65.1	44.8
	0	36.5						45	79.7			79.7	45
	53.2	23.2						60.4	35.7			35.7	60.4
	50	75.7						46.6	57.3			57.3	46.6
	48.3	42.9						75.3	67.4				75.3
	41.2	34.5						71.1	55.1			67.4	71.1
		73							77.9			55.1
		26.8							57.1			77.9
												57.1
												83.8
												42.8
												69.5
												75.1
												68.2
												64.3

## Sheet: Fig. 4
Figure 4
	Age vs. CD15+CD16+ (% of myeloid)			CD4 NADIR vs. CD15+CD16+ (% of myeloid)			Ratio CD4/CD8 vs. CD15+CD16+ (% of myeloid)			Years undetectable vs. CD15+CD16+ (% of myeloid)
	Age	CD15+CD16+ (% of myeloid)		CD4 NADIR	CD15+CD16+ (% of myeloid)		CD4/CD8	CD15+CD16+ (% of myeloid)		Years undetectable	CD15+CD16+ (% of myeloid)
	48	83.8		350	83.8		1.8	83.8		10	83.8
	33	42.8		NA	42.8		0.93	42.8		9	42.8
	32	64.3		340	64.3		0.66	64.3		0	64.3
	35	69.5		383	69.5		1.37	69.5		10	69.5
	46	75.1		300	75.1		0.72	75.1		0	75.1
	32	68.2		340	68.2		0.66	68.2		0	68.2
	49	NA		115	NA		0.6	NA		13	NA
	50	46		660	46		1.67	46		2	46
	50	55.5		901	55.5		1.04	55.5		7	55.5
	35	65.1		383	65.1		1.37	65.1		10	65.1
	46	56.7		NA	56.7		1.46	56.7		12	56.7
	59	86.4		620	86.4		1.34	86.4		5	86.4
	59	55.4		620	55.4		1.34	55.4		5	55.4
	39	77.9		636	77.9		0.71	77.9		11	77.9
	47	79.3		1129	79.3		0.83	79.3		12	79.3
	42	56.8		476	56.8		1.71	56.8		8	56.8
	51	NA		450	NA		1.17	NA		3	NA
	46	35.7		300	35.7		0.72	35.7		0	35.7
	35	57.3		383	57.3		1.44	57.3		2	57.3
	28	51.1		256	51.1		1.15	51.1		3	51.1
	27	77.4		450	77.4		1.3	77.4		5	77.4
	27	36.2		450	36.2		1.3	36.2		5	36.2
	42	79.7		448	79.7		1.33	79.7		6	79.7
	48	67.4		310	67.4		0.96	67.4		6	67.4
	34	55.1		360	55.1		1.14	55.1		2	55.1
	42	77.9		417	77.9		0.8	77.9		8	77.9
	39	42.6		510	42.6		1.19	42.6		8	42.6
	39	56.2		636	56.2		0.71	56.2		11	56.2
	37	47.2		530	47.2		0.82	47.2		13	47.2
	42	57.1		417	57.1		0.8	57.1		8	57.1
	49	55.7		115	55.7		0.6	55.7		13	55.7
	37	NA		145	NA		1.06	NA		10	NA
	45	40.1		NA	40.1		0.66	40.1		10	40.1
	48	46.6		310	46.6		0.96	46.6		6	46.6
	50	67		660	67		1.67	67		2	67
	40	62.3		368	62.3		1.23	62.3		10	62.3
	45	44.8		NA	44.8		0.66	44.8		10	44.8
	63	71.1		NA	71.1		1.14	71.1		14	71.1
	37	20		145	20		1.06	20		10	20
	29	16.4		252	16.4		1.51	16.4		9	16.4
	46	NA		NA	NA		0.82	NA		19	NA
	69	60		115	60		0.58	60		15	60
	49	60.9		NA	60.9		1.37	60.9		12	60.9
	69	NA		183	NA		1.06	NA		9	NA
	50	25.2		901	25.2		1.04	25.2		7	25.2
	57	NA		12	NA		0.99	NA		12	NA
	37	21.9		530	21.9		0.82	21.9		13	21.9
	56	19.3		276	19.3		0.66	19.3		3	19.3
	56	56.7		276	56.7		0.66	56.7		3	56.7
	52	46.7		NA	46.7		0.58	46.7		12	46.7
	52	38.3		NA	38.3		0.58	38.3		12	38.3
	54	45		330	45		0.7	45		5	45
	35	60.4		383	60.4		1.44	60.4		2	60.4
	63	75.3		63	75.3		1.14	75.3		14	75.3
	CD4+CD103+TRM (% of live CD45+) vs. CD15+CD16+ (% of myeloid)			CD8+CD103+TRM (% of live CD45+) vs. CD15+CD16+ (% of myeloid)			% CD56+CD69+ NK vs. CD15+CD16+ (% of myeloid)			% myeloid HLA-DRhigh vs. CD15+CD16+ (% of myeloid)
	CD4+CD103+TRM (% of live CD45+)	CD15+CD16+ (% of myeloid)		CD8+CD103+TRM (% of live CD45+)	CD15+CD16+ (% of myeloid)		% CD56+CD69+ NK	CD15+CD16+ (% of myeloid)		% myeloid HLA-Drhigh	CD15+CD16+ (% of myeloid)
	0.59	83.8		1.98	83.8		1.98	83.8		6.26	83.8
	3.31	42.8		5.28	42.8		5.28	42.8		15.7	42.8
	0.51	64.3		1.93	64.3		1.93	64.3		1.41	64.3
	0.79	69.5		2.18	69.5		2.18	69.5		5.4	69.5
	0.96	75.1		2.62	75.1		2.62	75.1		1.58	75.1
	0.36	68.2		1.87	68.2		1.87	68.2		7.64	68.2
	1.77	NA		13.6	NA		13.6	NA		10.5	46
	3.41	46		15.1	46		15.1	46		5.19	55.5
	1.44	55.5		3.69	55.5		3.69	55.5		4.49	65.1
	1.57	65.1		2.33	65.1		2.33	65.1		7.36	56.7
	0.72	56.7		3.37	56.7		3.37	56.7		5.74	86.4
	0.14	86.4		1.83	86.4		1.83	86.4		4.62	55.4
	0.2	55.4		5.99	55.4		5.99	55.4		9.39	77.9
	0.78	77.9		3.6	77.9		3.6	77.9		4.62	79.3
	0.32	79.3		1.58	79.3		1.58	79.3		17.9	56.8
	0.66	56.8		6.89	56.8		6.89	56.8		10.5	35.7
	1.48	NA		0.13	NA		0.13	NA		5.68	57.3
	0.44	35.7		8.46	35.7		8.46	35.7		6.06	51.1
	5.94	57.3		15.8	57.3		15.8	57.3		7.92	77.4
	0.22	51.1		3.41	51.1		3.41	51.1		10.6	36.2
	0.42	77.4		4.86	77.4		4.86	77.4		3.42	79.7
	0.51	36.2		3.49	36.2		3.49	36.2		1.75	67.4
	0.067	79.7		0.27	79.7		0.27	79.7		5.56	55.1
	0.91	67.4		2.05	67.4		2.05	67.4		3.1	77.9
	0.46	55.1		0.81	55.1		0.81	55.1		11.7	42.6
	0.17	77.9		1.5	77.9		1.5	77.9		10.3	56.2
	2.68	42.6		8.64	42.6		8.64	42.6		7.62	47.2
	1.15	56.2		3.1	56.2		3.1	56.2		1.49	57.1
	0.26	47.2		5.76	47.2		5.76	47.2		19.3	55.7
	0.6	57.1		3.87	57.1		3.87	57.1		12.7	40.1
	2.1	55.7		5.67	55.7		5.67	55.7		16.9	46.6
	2.48	NA		2.9	NA		2.9	NA		4.91	67
	0.62	40.1		2.52	40.1		2.52	40.1		3.77	62.3
	0.5	46.6		2.21	46.6		2.21	46.6		7.2	44.8
	2.46	67		4.55	67		4.55	67		3.84	71.1
	NA	62.3		NA	62.3		NA	62.3		7.03	20
	0.73	44.8		4.13	44.8		4.13	44.8		15.5	16.4
	0.63	71.1		7.76	71.1		7.76	71.1		7.1	60
	5.48	20		4.89	20		4.89	20		4.56	60.9
	3.92	16.4		4.57	16.4		4.57	16.4		6.93	25.2
	1.33	NA		7.64	NA		7.64	NA		7.2	21.9
	1.98	60		13.4	60		13.4	60		3.24	19.3
	0.42	60.9		1.56	60.9		1.56	60.9		3.46	56.7
	6.41	NA		11.2	NA		11.2	NA		3.73	46.7
	0.63	25.2		6.38	25.2		6.38	25.2		4.18	38.3
	2.24	NA		8.43	NA		8.43	NA		5	45
	0.69	21.9		8.04	21.9		8.04	21.9		5.18	60.4
	1.34	19.3		9.66	19.3		9.66	19.3		4.21	75.3
	0.36	56.7		2.27	56.7		2.27	56.7
	1.59	46.7		8.79	46.7		8.79	46.7
	1.58	38.3		6.34	38.3		6.34	38.3
	2.06	45		6.65	45		6.65	45
	1.59	60.4		2.37	60.4		2.37	60.4
	0.16	75.3		0.88	75.3		0.88	75.3

## Sheet: Fig. 5
Figure 5
	B				C				D				E
	CD103+ (epithelium)				CD103+ (stroma)				CD15+ (epithelium)				CD15+ (stroma)
	Normal	LSIL	HSIL		Normal	LSIL	HSIL		Normal	LSIL	HSIL		Normal	LSIL	HSIL
	64	33	41		20	36	28		2	2	1		10	18	8
	11	55	15		35	31	28		0	1	1		64	13	22
	12	27	66		10	10	54		5	4	12		2	15	638
	37	16	57		4	17	16		0	4	98		9	5	78
	18	20	25		22	3	22		0	6	6		3	40	7
	10	155	34		8	25	23		0	59	7		4	59	44
	23	88	29		1	31	5		0	4	1		32	33	35
	19	23	87		17	19	48		0	11	23		16	67	233
	13	25	74		15	57	58		0	24	8		7	80	78
	61	46	35		7	32	41		0	8	14		18	20	112
	12	18	105		15	6	52		8	34	6		66	27	32
	13	20	32			16	24		5	1	12			9	273
		8	35			8	25			2	44			37	68
		41	22			12	8			0	23			65	22
		24	43			16	19			0	39			3	40
		32	12			12	9			13	9			18	76
		41	24			25	29			0	4			16	23
		18	12			12	21			10	30			25	52
		22	60			17	22			4	13			18	49
		12	28			7	15			1	8			7	26
		28				26				2				47
		38				16				43				116
		24				13				2				15
		33				2				0				5
		6								12				77
	F
	p16				CD15				p16 + CD15
	p16	Histology	Histology_Num		CD15	Histology	Histology_Num		p16+CD15	Histology	Histology_Num
	0	LSIL	1		0	LSIL	1		0	LSIL	1
	0	LSIL	1		0	LSIL	1		0	LSIL	1
	0	LSIL	1		0	LSIL	1		0	LSIL	1
	0	LSIL	1		0	LSIL	1		0	LSIL	1
	0	Normal	0		0	Normal	0		0	Normal	0
	0	Normal	0		0	Normal	0		0	Normal	0
	0	Normal	0		0	Normal	0		0	Normal	0
	0	Normal	0		0	Normal	0		0	Normal	0
	0	Normal	0		0	Normal	0		0	Normal	0
	0	Normal	0		0	Normal	0		0	Normal	0
	0	Normal	0		0	Normal	0		0	Normal	0
	0	Normal	0		0	Normal	0		0	Normal	0
	1	HSIL	2		1	HSIL	2		1	HSIL	2
	1	HSIL	2		1	HSIL	2		1	HSIL	2
	1	HSIL	2		1	HSIL	2		1	HSIL	2
	0	LSIL	1		1	LSIL	1		0	LSIL	1
	1	LSIL	1		1	LSIL	1		1	LSIL	1
	0	LSIL	1		1	LSIL	1		0	LSIL	1
	0	LSIL	1		2	LSIL	1		0	LSIL	1
	0	LSIL	1		2	LSIL	1		0	LSIL	1
	0	LSIL	1		2	LSIL	1		0	LSIL	1
	0	LSIL	1		2	LSIL	1		0	LSIL	1
	0	Normal	0		2	Normal	0		0	Normal	0
	0	HSIL	2		4	HSIL	2		0	HSIL	2
	0	LSIL	1		4	LSIL	1		0	LSIL	1
	0	LSIL	1		4	LSIL	1		0	LSIL	1
	0	LSIL	1		4	LSIL	1		0	LSIL	1
	0	LSIL	1		4	LSIL	1		0	LSIL	1
	0	Normal	0		5	Normal	0		0	Normal	0
	0	Normal	0		5	Normal	0		0	Normal	0
	0	HSIL	2		6	HSIL	2		1	HSIL	2
	0	HSIL	2		6	HSIL	2		1	HSIL	2
	0	LSIL	1		6	LSIL	1		1	LSIL	1
	1	HSIL	2		7	HSIL	2		1	HSIL	2
	1	HSIL	2		8	HSIL	2		1	HSIL	2
	0	HSIL	2		8	HSIL	2		1	HSIL	2
	1	LSIL	1		8	LSIL	1		1	LSIL	1
	0	Normal	0		8	Normal	0		1	Normal	0
	1	HSIL	2		9	HSIL	2		1	HSIL	2
	0	LSIL	1		10	LSIL	1		1	LSIL	1
	0	LSIL	1		11	LSIL	1		1	LSIL	1
	0	HSIL	2		12	HSIL	2		1	HSIL	2
	1	HSIL	2		12	HSIL	2		1	HSIL	2
	0	LSIL	1		12	LSIL	1		1	LSIL	1
	0	HSIL	2		13	HSIL	2		1	HSIL	2
	0	LSIL	1		13	LSIL	1		1	LSIL	1
	1	HSIL	2		14	HSIL	2		1	HSIL	2
	1	HSIL	2		23	HSIL	2		1	HSIL	2
	1	HSIL	2		23	HSIL	2		1	HSIL	2
	0	LSIL	1		24	LSIL	1		1	LSIL	1
	1	HSIL	2		30	HSIL	2		1	HSIL	2
	0	LSIL	1		34	LSIL	1		1	LSIL	1
	1	HSIL	2		39	HSIL	2		1	HSIL	2
	0	LSIL	1		43	LSIL	1		1	LSIL	1
	0	HSIL	2		44	HSIL	2		1	HSIL	2
	0	LSIL	1		59	LSIL	1		1	LSIL	1
	1	HSIL	2		98	HSIL	2		1	HSIL	2

## Sheet: Fig. 6
Figure 6
	CD4+CD103+ (epithelim)			CD4+CD103+ (stroma)			CD4+CD103+ (%CD4+)
	H-/LSIL	Normal		H-/LSIL	Normal		H-/LSIL	Normal
	8	7		1.5	0		13.08	7.18
	10	1		3.5	1		9.1	3.57
	13	2.5		2.5	3		14.26	16.92
	5	2		4	2		4.33	20.63
	3	1		10	2		7.13	11.61
	2	1		3	0		2.94	23.81
		2			2			5.41
	CD15+CD66b+ (epithelim)			CD15+CD66b+ (stroma)			CD66b+15+ (CD15+)
	H-/LSIL	Normal		H-/LSIL	Normal		H-/LSIL	Normal
	35.5	2		3	2		8.27	27.41
	42.5	1		12	0		15.93	0
	21	1		7.5	0		25.9	20
	78	6.5		16	4		22.54	12.5
	85.5	3		97	2		40.29	6.67
	62	0		4	2		28.32	24.24
		10			0			3.57

## Sheet: Sup. Fig 3
Supplementary Fig. 3
	A										B
	CD8- TRM CD103+ (% of Live CD45+) by Age					CD8+ TRM CD103+ (% of Live CD45+) by Age					CD8- TRM CD103+ (% of Live CD45+) by CD4 NADIR					CD8+ TRM CD103+ (% of Live CD45+) by CD4 NADIR
	H-/LSIL	Normal	H-/LSIL	Normal		H-/LSIL	Normal	H-/LSIL	Normal		H-/LSIL	Normal	H-/LSIL	Normal		H-/LSIL	Normal	H-/LSIL	Normal
	0.42	3.92	0.72	1.33		4.9	4.57	3.37	7.33		1.77	2.22	0.17	0.64		13.6	8.36	1.5	8
	0.51	1.59	0.44	0.5		3.48	2.37	8.46	2.21		0.44	2.1	0.6	2.46		8.46	5.67	3.87	4.55
	0.46	5.48	0.32	0.42		0.81	4.89	1.58	1.57		0.22	1.99	0.067	0.63		3.41	13.4	0.27	6.37
	1.54	2.48	0.91	2.1		2.42	2.9	2.05	5.67		0.91	5.48	0.42	1.59		2.05	4.89	4.9	2.37
	5.94	0.64	1.77	0.63		15.8	8	13.6	6.37		0.96	2.48	0.51			2.62	2.9	3.48
	0.26	0.62	1.5	2.46		5.78	2.52	3.76	4.55		0.36	6.39	3.36			1.87	11.2	0.13
	2.68	0.73	3.41	1.59		8.64	4.13	15.1	8.79		0.51	3.92	1.07			1.93	4.57	7.35
	0.78		3.36	1.58		3.69		0.13	6.34		0.61	1.34	2.68			2.02	9.66	8.64
	1.15		0.14	2.06		3.17		1.83	6.65			0.36	0.26				2.27	5.78
	1.07		0.2	1.34		7.35		5.99	9.66			0.5	0.14				2.21	1.83
	0.17		0.96	0.36		1.5		2.62	2.27			2.06	0.2				6.65	5.99
	0.6		0.61	2.22		3.87		2.02	8.36				0.78					3.69
	0.067			0.16		0.27			0.88				1.15					3.17
	0.22			0.63		3.41			7.76				3.41					15.1
	0.36			6.39		1.87			11.2				1.5					3.76
	0.51			1.99		1.93			13.4				0.32					1.58
	2.98					5.37							0.46					0.81
	0.79					2.22							1.54					2.42
	≤45 yo	≤45 yo	>45 yo	>45 yo		≤45 yo	≤45 yo	>45 yo	>45 yo				5.94					15.8
													0.79					2.22
											≤350	≤350	>350	>350		≤350	≤350	>350	>350
	C										D
	CD8- TRM CD103+ (% of Live CD45+) byTAR years					CD8+ TRM CD103+ (% of Live CD45+) byTAR years					CD8- TRM CD103+ (% of Live CD45+) by HPV16/18					CD8+ TRM CD103+ (% of Live CD45+) by HPV16/18
	H-/LSIL	Normal	H-/LSIL	Normal		H-/LSIL	Normal	H-/LSIL	Normal		H-/LSIL	Normal	H-/LSIL	Normal		H-/LSIL	Normal	H-/LSIL	Normal
	0.44	2.46	0.72	5.48		8.46	4.55	3.37	4.89		0.22	5.48	1.77	2.1		3.41	4.89	13.6	5.67
	3.41	1.59	0.78	2.48		15.1	2.37	3.69	2.9		0.14	2.48	3.41	2.46		1.83	2.9	15.1	4.55
	5.94	1.34	1.15	0.42		15.8	9.66	3.17	1.57		0.2	3.92	2.68	2.06		5.99	4.57	8.64	6.65
	0.46	0.36	0.32	2.1		0.81	2.27	1.58	5.67		3.36	1.99	0.78	1.59		0.13	13.4	3.69	2.37
	3.36	0.5	1.77	0.64		0.13	2.21	13.6	8		0.26	0.64	1.15	0.16		5.78	8	3.17	0.88
	0.42	2.06	0.26	1.99		4.9	6.65	5.78	13.4		0.067	1.34	0.32	0.63		0.27	9.66	1.58	7.76
	0.51	0.63	0.61	0.62		3.48	6.37	2.02	2.52		0.46	0.36	1.54			0.81	2.27	2.42
	0.14	6.39		0.73		1.83	11.2		4.13		0.72	0.62	0.44			3.37	2.52	8.46
	0.2	3.92		1.33		5.99	4.57		7.33		1.5	0.73	5.94			3.76	4.13	15.8
	0.91			1.59		2.05			8.79		1.07	1.33	0.79			7.35	7.33	2.22
	1.5			1.58		3.76			6.34		0.42	0.42	0.96			4.9	1.57	2.62
	0.17			0.16		1.5			0.88		0.51	6.39	0.36			3.48	11.2	1.87
	0.6			0.63		3.87			7.76		0.91	0.63	0.51			2.05	6.37	1.93
	2.68			2.22		8.64			8.36		0.17	2.22				1.5	8.36
	0.067					0.27					0.6	1.59				3.87	8.79
	1.54					3.41					0.61	1.58				2.02	6.34
	0.96					2.42					2.98	0.5				5.37	2.21
	0.36					2.62					HPV16/18 -	HPV16/18 -	HPV16/18 +	HPV16/18 +		HPV16/18 -	HPV16/18 -	HPV16/18 +	HPV16/18 +
	0.51					1.87
	2.98					1.93
	0.79					5.37
	<10 y	<10 y	≥ 10 y	≥ 10 y		2.22
						<10 y	<10 y	≥ 10 y	≥ 10 y

## Sheet: Sup. Fig 4
Supplementary Fig. 4
	A
	CD3- CD16+CD56- (% of live CD45+) by Age					HLA-DR+ in Total NKs (%) by Age					HLA-DR+ in CD3-CD56+CD16- (%) by Age					CD69+ in total NK (%) by Age					CD69+ in CD3-CD56+CD16+/- (%) by Age					Total NK CD69+CD103+ (%) by Age
	H-/LSIL	Normal	H-/LSIL	Normal		H-/LSIL	Normal	H-/LSIL	Normal		H-/LSIL	Normal	H-/LSIL	Normal		H-/LSIL	Normal	H-/LSIL	Normal		H-/LSIL	Normal	H-/LSIL	Normal		H-/LSIL	Normal	H-/LSIL	Normal
	6.85	0.32	0.78	1.67		7.69	16.7	32	25		35.7	5.56	0	10.5		25.6	71.4	40	82.1		25.6	71.4	40	82.1		74.3	20.6	71.6	63.6
	1.07	0.96	2.31	0.77		36.9	18.2	72.4	66.9		7.69	18.9	20	31.8		65	44.3	34.5	46.3		65	44.3	34.5	46.3		37.7	41.5	20.6	3.76
	3.83	0.59	2.09	1.15		27.6	0	27	33.3		16.4	0	16.7	0		19	77.8	23.8	16.7		19	77.8	23.8	16.7		53.7	20.9	61.9	61.5
	0.98	0.86	1.66	0.42		10.4	0	31.2	16.7		29.7	3.33	16.7	0		42.4	100	39.1	66.7		42.4	100	39.1	66.7		45.5	26.3	41.2	25
	0.23	1.48	1.47	0.71		31.2	10.4	38.5	9.09		17.2	12.5	0	0		91.7	76.6	23.1	63.6		91.7	76.6	23.1	63.6		52.2	47	43.1	31.7
	1.8	1.58	0.64	0.71		8	21.5	8.57	13.6		19.7	18.1	0	10		54	39.8	54.3	90.9		54	39.8	54.3	90.9		65.8	18.2	55.1	59.5
	0.14		0.71	0.55		17.4	23.2	13.6	26.9		42.9		10	0		76.5	78.5	90.9	34.6		76.5	78.5	90.9	34.6		53	56.9	62.5	23.9
	4.13		0.54	0.6		88.4		21.1	50		21.7		18.2	23.5		76		36.8	31.7		76		36.8	31.7		74.1		32.3	19.3
	1.53		2.44	0.23		48.3		10	0		26.2		14.8	0		69.8		40	71.4		69.8		40	71.4		81.1		47.9	25
	1.2		2.79	0.6		38.3		40	13.3		33.3			11.1		73.1		65.7	83.3		73.1		65.7	83.3		81.4			33
	2.28		1.07	0.65		64.2		18.2	31.6		44.4			30		28.3		74.2	76.3		28.3		74.2	76.3		55.2			22.1
	3.01		0.23	0.85		55.6			19		50			42.9		17.8			28.6		17.8			28.6		48.4			72.4
	1.69			0.83		64.5			28.3		25.5			11.4		29			70.4		29			70.4		11.4			19.6
	0.79			1.19		32.6			3.92		21.4			3.12		63.1			64.7		63.1			64.7		15.4			62.2
	2.97			2.88		44			7.14		25			0		31.6			97.6		31.6			97.6		36			50.6
	3.7			1.49		41.1			27.9		0			7.69		15			72.1		15			72.1		78.1			76.8
	0.54					0					8.51					73.3					73.3					26
	0.049					10.9					≤45 yo	≤45 yo	>45 yo	>45 yo		92.7					92.7					5.62
	≤45 yo	≤45 yo	>45 yo	>45 yo		≤45 yo	≤45 yo	>45 yo	>45 yo							≤45 yo	≤45 yo	>45 yo	>45 yo		≤45 yo	≤45 yo	>45 yo	>45 yo		≤45 yo	≤45 yo	>45 yo	>45 yo
	B
	CD3-CD16+CD56- (% of live CD45+) by CD4 NADIR					HLA-DR+ in total NK (%) by CD4 NADIR					HLA-DR+ in CD3-CD56+CD16- (%) by CD4 NADIR					CD69+ in Total NKs (%) by CD4 NADIR					CD69+ in CD3-CD56+CD16+/- (%) by CD4 NADIR					Total NK CD69+ CD103+ (%) by CD4 NADIR
	H-/LSIL	Normal	H-/LSIL	Normal		H-/LSIL	Normal	H-/LSIL	Normal		H-/LSIL	Normal	H-/LSIL	Normal		H-/LSIL	Normal	H-/LSIL	Normal		H-/LSIL	Normal	H-/LSIL	Normal		H-/LSIL	Normal	H-/LSIL	Normal
	1.47	0.85	2.28	0.86		38.5	19	64.2	10.4		0	42.9	33.3	3.33		23.1	28.6	28.3	76.6		66.7	28.6	66.7	93.3		66.7	28.6	66.7	93.3
	2.31	0.42	3.01	0.71		72.4	16.7	55.6	13.6		20	0	44.4	10		34.5	66.7	17.8	90.9		100	100	66.7	100		100	100	66.7	100
	0.79	1.49	1.69	0.71		32.6	27.9	64.5	9.09		25.5	7.69	50	0		63.1	72.1	29	63.6		85.5	100	50	88.9		85.5	100	50	88.9
	1.66	0.59	6.85	0.96		31.2	0	7.69	18.2		16.7	0	25	18.9		39.1	77.8	25.6	44.3		75	100	75	81.1		75	100	75	81.1
	1.07	2.88	1.07			40	0	36.9			18.2	0	35.7			65.7	100	65			100	100	85.7			100	100	85.7
	2.97	0.32	0.54			44	7.14	38.3			21.4	5.56	26.2			31.6	97.6	73.1			64.3	94.4	100			64.3	94.4	100
	3.7	0.6	1.2			41.1	16.7	17.4			25	11.1	19.7			15	71.4	76.5			0	100	95.8			0	100	95.8
	0.23	0.65	0.14			18.2	13.3	8			14.8	30	17.2			74.2	83.3	54			88.9	90	75.9			88.9	90	75.9
		0.77	1.8				31.6	21.1				31.8	0				76.3	36.8				63.6	100				63.6	100
		0.23	2.44				66.9	10				0	42.9				46.3	40				100	78.6				100	78.6
			2.79				0	88.4					21.7				71.4	76					78.3					78.3
			4.13					48.3					10					69.8					100					100
			1.53					13.6					0					90.9					90					90
			0.71					8.57					16.7					54.3					66.7					66.7
			0.64					27					7.69					23.8					46.2					46.2
			2.09					27.6					16.4					19					87.3					87.3
			3.83					10.4					29.7					42.4					97.3					97.3
			0.98					31.2					8.51					91.7					93.6					93.6
			0.23					10.9			≤350	≤350	>350	>350				92.7			≤350	≤350	>350	>350		≤350	≤350	>350	>350
			0.049			≤350	≤350	>350	>350							≤350	≤350	>350	>350
	≤350	≤350	>350	>350
	C
	CD3-CD16+CD56-(% of live CD45+) by TAR years					HLA-DR+ in total NK (%) by TAR years					HLA-DR in CD56+CD16- (%) by TAR years					CD69+ in total NK (%) by TAR years					CD69+ in CD3-CD56+CD16+/- (%) by TAR years					Total NK CD69+CD103+ (%) by TAR years
	H-/LSIL	Normal	H-/LSIL	Normal		H-/LSIL	Normal	H-/LSIL	Normal		H-/LSIL	Normal	H-/LSIL	Normal		H-/LSIL	Normal	H-/LSIL	Normal		H-/LSIL	Normal	H-/LSIL	Normal		H-/LSIL	Normal	H-/LSIL	Normal
	2.31	0.71	0.78	0.59		72.4	13.6	32	0		20	10	0	0		34.5	90.9	40	77.8		100	100	87.5	100		52.7	59.5	9.77	20.9
	0.71	0.96	4.13	1.15		13.6	18.2	88.4	0		10	18.9	42.9	0		90.9	44.3	76	16.7		100	81.1	78.6	14.3		43.1	41.5	74.1	26.3
	0.23	0.6	1.53	0.42		31.2	13.3	48.3	33.3		29.7	11.1	21.7	0		91.7	83.3	69.8	66.7		97.3	100	78.3	100		52.2	33	81.1	61.5
	3.83	0.65	2.09	0.86		27.6	31.6	27	16.7		7.69	30	16.7	3.33		19	76.3	23.8	76.6		46.2	90	66.7	93.3		53.7	22.1	71.6	25
	0.54	0.77	1.47	1.49		7.69	66.9	38.5	10.4		0	31.8	0	7.69		25.6	46.3	23.1	72.1		75	63.6	66.7	100		74.3	3.76	61.9	47
	6.85	0.23	1.8	1.48		36.9	0	8	27.9		25	0	17.2	12.5		65	71.4	54	39.8		85.7	100	75.9	87.5		37.7	25	65.8	76.8
	1.07	0.71	0.23	1.58		21.1	9.09	18.2	21.5		35.7	0	14.8	18.1		36.8	63.6	74.2	78.5		100	88.9	88.9	96		55.1	31.7	47.9	18.2
	2.44	2.88		1.67		10	7.14		23.2		0	0		10.5		40	97.6		82.1		75	100		100		62.5	50.6		56.9
	2.79	0.32		0.55		31.2	16.7		25		0	5.56		0		39.1	71.4		34.6		90	94.4		75		20.6	20.6		63.6
	1.66			0.6		8.57			26.9		16.7			23.5		54.3			31.7		66.7			64.7		41.2			23.9
	0.64			0.83		64.2			50		0			11.4		28.3			70.4		66.7			93.7		55.2			19.3
	2.28			1.19		55.6			28.3		33.3			3.12		17.8			64.7		95.8			100		48.4			19.6
	3.01			0.85		17.4			3.92		44.4			42.9		76.5			28.6		50			28.6		37.5			62.2
	0.14					64.5			19		19.7					29					85.5					11.4			72.4
	1.69					32.6					50					63.1					87.3					15.4
	0.79					10.4					25.5					42.4					100					45.5
	0.98					40					16.4					65.7					64.3					32.3
	1.07					44					18.2					31.6					0					36
	2.97					41.1					21.4					15					96.4					78.1
	3.7					0					25					73.3					93.6					26
	0.54					10.9					0					92.7					<10 y	<10 y	≥ 10 y	≥ 10 y		5.62
	0.049					<10 y	<10 y	≥ 10 y	≥ 10 y		8.51					<10 y	<10 y	≥ 10 y	≥ 10 y							<10 y	<10 y	≥ 10 y	≥ 10 y
	<10 y	<10 y	≥ 10 y	≥ 10 y							<10 y	<10 y	≥ 10 y	≥ 10 y
	D
	CD3- CD16+CD56- (% of live CD45+) by HPV16/18					HLA-DR+ in total NK (%) by HPV16/18					HLA-DR CD3-CD56+CD16- (%) by HPV16/18					CD69+ in total NK (%) by HPV16/18					CD69+ in CD3-CD56+CD16+/- (%) by HPV16/18					Total NK CD69+CD103+ (%) by HPV16/18
	H-/LSIL	Normal	H-/LSIL	Normal		H-/LSIL	Normal	H-/LSIL	Normal		H-/LSIL	Normal	H-/LSIL	Normal		H-/LSIL	Normal	H-/LSIL	Normal		H-/LSIL	Normal	H-/LSIL	Normal		H-/LSIL	Normal	H-/LSIL	Normal
	0.79	0.59	1.47	0.42		32.6	0	38.5	16.7		25.5	0	0	0		63.1	77.8	23.1	66.7		85.5	100	66.7	100		24.7	57.1	100	0
	2.44	0.32	0.71	0.71		21.1	0	13.6	13.6		0	5.56	10	10		36.8	100	90.9	90.9		100	94.4	100	100		21.4	60	65	12.5
	2.79	1.49	0.14	0.23		10	16.7	17.4	0		17.2	7.69	19.7	0		40	71.4	76.5	71.4		75.9	100	95.8	100		75	43.3	46.5	80
	0.54	0.86	4.13	0.96		8	27.9	88.4	18.2		50	3.33	42.9	18.9		54	72.1	76	44.3		50	93.3	78.6	81.1		75	61.3	61.2	7.69
	1.8	0.6	1.53	0.83		64.5	10.4	48.3	28.3		7.69	11.1	21.7	11.4		29	76.6	69.8	70.4		46.2	100	78.3	93.7		35.2	49.2	74.1	9.35
	1.69	0.65	2.09	1.19		27.6	13.3	27	3.92		0	30	16.7	3.12		19	83.3	23.8	64.7		87.5	90	66.7	100		22.2	64	33.3	45.5
	3.83	1.48	0.98			32	31.6	10.4			0	12.5	16.4			40	76.3	42.4			90	87.5	87.3			27.3	41.4	32.1
	0.78	1.58	2.31			8.57	21.5	72.4			26.2	18.1	20			54.3	39.8	34.5			100	96	100			20	18.9	40
	0.64	1.67	0.23			38.3	23.2	31.2			25	10.5	29.7			73.1	78.5	91.7			75	100	97.3			57.9	43	40.9
	1.2	1.15	0.049			7.69	25	10.9			35.7	0	8.51			25.6		92.7			85.7	14.3	93.6			61.7	0	19.6
	6.85	2.88	1.07			36.9	33.3	40			16.7	0	18.2			65	82.1	65.7			75	100	100			35	56.5	23.9
	1.07	0.71	2.97			31.2	7.14	44			33.3	0	21.4			39.1	16.7	31.6			66.7	88.9	64.3			19.2	50	5.3
	1.66	0.85	3.7			64.2	9.09	41.1			44.4	42.9	25			28.3	97.6	15			66.7	28.6	0			24	92.7	6.25
	2.28	0.55				55.6	19				14.8	0				17.8	63.6				88.9	75				33.3	38.1
	3.01	0.6				18.2	26.9				0	23.5				74.2	28.6				96.4	64.7				62.5	33.3
	0.23	0.77				0	50					31.8				73.3	34.6					63.6				31.6	22.2
	0.54						66.9				HPV16/18 -	HPV16/18 -	HPV16/18 +	HPV16/18 +			31.7				HPV16/18 -	HPV16/18 -	HPV16/18 +	HPV16/18 +		30.3	31.6
	HPV16/18 -	HPV16/18 -	HPV16/18 +	HPV16/18 +		HPV16/18 -	HPV16/18 -	HPV16/18 +	HPV16/18 +								46.3										21.4
																HPV16/18 -	HPV16/18 -	HPV16/18 +	HPV16/18 +							HPV16/18 -	HPV16/18 -	HPV16/18 +	HPV16/18 +

## Sheet: Sup. Fig 5
Supplementary Fig. 5
	A										B
	CD14+ MDSC (% of Live CD45+) by Age					CD15+CD16+ (% of Myeloid) by Age					CD14+ MDSC (% of Live CD45+) by CD4 NADIR					CD15+CD16+ (% of Myeloid) by CD4 NADIR
	H-/LSIL	Normal	H-/LSIL	Normal		H-/LSIL	Normal	H-/LSIL	Normal		H-/LSIL	Normal	H-/LSIL	Normal		H-/LSIL	Normal	H-/LSIL	Normal
	2.94	1.64	1.14	0.43		78.3	16.4	56.7	46.6		2.97	0.42	2.28	0.82		35.7	55.7	77.9	21.9
	1.15	2.34	2.97	5.22		36.2	60.4	35.7	62.7		0.86	1.74	2.84	1.35		51.1	61.5	57.1	67
	3.13	1.76	0.44	0.42		55.1	20	79.6	55.7		6.83	1.76	0.54	1.1		67.4	20	79.7	25.3
	3.18	0.82	6.83	1.1		63.5	21.9	67.4	25.3		1.41	1.64	2.94	4.04		75.1	16.4	78.3	62.3
	0.96	4.04	3.01	1.35		57.3	62.3	55.8	67		1.36	0.54	1.15	2.34		68.2	19.3	36.2	60.4
	0.86	0.64	0.71	1.19		47.2	40.1	46	46.7		2.23	1.42	1.57			64.3	56.7	44.7
	0.54	1.18	2.1	0.85		42.6	44.8	86.4	38.3		1.76	0.43	0.54			84.1	46.6	42.6
	0.78		1	0		78.1		55.4	45			0	0.86				45	47.2
	0.49		1.41	0.54		56.4		75.1	19.3				2.1					86.4
	1.57		1.76	1.42		44.7		84.1	56.7				1					55.4
	2.28			2.88		77.9			75.3				0.78					78.1
	2.84			2.45		57.1			71.1				0.49					56.4
	0.54			1.74		79.7			61.5				0.71					46
	0.86					51.1			13.4				3.01					55.8
	1.36					68.2							0.44					79.6
	2.23					64.3							3.13					55.1
	4.18					42.9							3.18					63.5
	0.44					63.2							0.96					57.3
	≤45 yo	≤45 yo	>45 yo	>45 yo		≤45 yo	≤45 yo	>45 yo	>45 yo				0.44					63.2
											≤350	≤350	>350	>350		≤350	≤350	>350	>350
	C										D
	CD14+ MDSC (% of Live CD45+) by TAR years					CD15+CD16+ (% of Myeloid) by TAR years					CD14+ MDSC (% of Live CD45+) by HPV16/18					CD15+CD16+ (% of Myeloid) by HPV16/18
	H-/LSIL	Normal	H-/LSIL	Normal		H-/LSIL	Normal	H-/LSIL	Normal		H-/LSIL	Normal	H-/LSIL	Normal		H-/LSIL	Normal	H-/LSIL	Normal
	2.97	1.35	1.14	4.04		35.7	67	56.7	62.3		2.36	4.86	4.03	1.43		51.1	20	46	55.7
	0.71	2.34	0.78	1.76		46	60.4	78.1	20		3.42	3.71	3.04	3.86		86.4	16.4	42.6	67
	0.96	0.54	0.49	5.22		57.3	19.3	56.4	62.7		3.85	8.97	3.13	0		55.4	61.5	78.1	45
	3.13	1.42	0.44	0.42		55.1	56.7	79.6	55.7		3.6	2.15	1.94	8.97		47.2	21.9	56.4	60.4
	2.94	0.43	0.86	0.82		78.3	46.6	47.2	21.9		1.96	1.37	1.52	5.86		79.7	19.3	79.6	75.3
	1.15	0	1.76	1.74		36.2	45	84.1	61.5		12.5	2.28	6.65	4.41		55.1	56.7	63.5	71.1
	2.1	1.1		0.64		86.4	25.3		40.1		5.83	2.25	7.3			56.7	40.1	35.7
	1	1.64		1.18		55.4	16.4		44.8		7.3	3.19	2.76			55.8	44.8	57.3
	6.83			1.19		67.4			46.7		3.88	16.4	3.12			44.7	62.3	63.2
	3.01			0.85		55.8			38.3		7.98	16.3	2.51			78.3	62.7	75.1
	2.28			2.88		77.9			75.3		2.95	3.22	8.45			36.2	25.3	68.2
	2.84			2.45		57.1			71.1		16	2.67	8.84			67.4	46.7	64.3
	0.54					42.6					3.97	1.98				77.9	38.3
	0.54					79.7					12.3	4.33				57.1	46.6
	0.86					51.1					3.67					84.1
	3.18					63.5					12.7					42.9
	1.41					75.1					HPV16/18 -	HPV16/18 -	HPV16/18 +	HPV16/18 +		HPV16/18 -	HPV16/18 -	HPV16/18 +	HPV16/18 +
	1.36					68.2
	2.23					64.3
	4.18					42.9
	0.44					63.2
	<10 y	<10 y	≥ 10 y	≥ 10 y		<10 y	<10 y	≥ 10 y	≥ 10 y

## Sheet: Sup. Fig 6
Supplementary Fig. 6
		CD16+NK (% of live CD45+) vs. CD15+CD16+ (% of myeloid)
		CD16+NK (% of live CD45+)	CD15+CD16+ (% of myeloid)
		0.68	83.8
		0.78	42.8
		5.18	64.3
		NA	69.5
		1.16	75.1
		4.39	68.2
		1.42	46
		0.7	55.5
		1.28	65.1
		0.72	56.7
		2.38	86.4
		NA	55.4
		3.9	77.9
		3.42	79.3
		2.74	56.8
		2.53	35.7
		0.62	57.3
		0.89	51.1
		9.44	77.4
		2.04	36.2
		1.75	79.7
		1.97	67.4
		5.22	55.1
		2.78	77.9
		0.77	42.6
		2.51	56.2
		2.8	47.2
		3.18	57.1
		NA	55.7
		1.66	40.1
		0.69	46.6
		NA	67
		NA	62.3
		2.4	44.8
		1.5	71.1
		NA	20
		0.61	16.4
		1.86	60
		NA	60.9
		4.17	NA
		0.94	25.2
		1.73	21.9
		1.27	19.3
		0.73	56.7
		0.55	46.7
		0.63	38.3
		NA	45
		1.3	60.4
		1	75.3

[truncated: 4 more sheets: Sup. Fig 7, Sup. Fig 8, Sup. Fig 9, Sup. Fig 10]
